# Supplementary material for: A prospective comparative assessment of the accuracy of the FibroScan in evaluating liver steatosis
Source: PLoS One. 2017 Aug 15;12(8):e0182784. doi: 10.1371/journal.pone.0182784 (PMC5557594; doi:10.1371/journal.pone.0182784)
Supplement: S1 Data File — (XLSX) [file pone.0182784.s001.xlsx]

## Sheet: data
												Lab										Fibroscan										USG			liver biopsy						Hepatic steatosis index
No	Sex	Age	Past Hx	Etiologyy	DM	Smoking	Alcohol	Height(m)	Weight(kg)	BMI	obesity	Plt (k)	PT(INR)	AST	ALT	Alb	T-bil	T-Chole	TG	LDL	HDL	CAP(db/m)	Stiffness(kg/m2)	CAP(S)	CAP(0/other)	CAP(01/23)	CAP200	CAP300	Stiffness(F)	Stiffness(0/other)	Stiffness(012/34)	Grade	Grade(0/other)	Grade(01/23)	Steatosis	Steatosis(1/other)	Steatosis(12/34)	Metavir score	Metavir score(1/other)	Metavir score(123/45)	Hepatic steatosis index
1	0	22	0	7	0	0	0	1.8	96	29.6296	1	194	0.84	108	70	4.9	0.5	200	210	130	28	342	16	3	1	1	1	1	4	1	1	3	1	1	2	1	0	2	1	0	34.8148
2	0	32	1	1	0	2	18	1.8	110	33.9506	1	264	0.94	35	26	4.6	0.7	257	332	179	36	328	7.7	3	1	1	1	1	2	1	0	2	1	1	3	1	1	3	1	0	39.8935
3	0	33	4	4	0	0	9	1.82	110	33.2085	1	140	1.07	33	49	4.4	1	142	74	97	38	344	20.5	3	1	1	1	1	4	1	1	3	1	1	2	1	0	5	1	1	45.0873
4	0	62	5	5	0	40	76	1.7	63.5	21.9723	0	77	1.14	56	79	3.3	0.6	119	64	71	35	239	22	1	1	0	1	0	4	1	1	2	1	1	1	0	0	5	1	1	33.258
5	1	31	7	7	0	0	0	1.61	56.4	21.7584	0	249	0.92	103	152	4.2	0.7	241	83	164	59	296	5.1	3	1	1	1	0	0	0	0	2	1	1	2	1	0	1	0	0	34.5642
6	1	61	5	5	0	0	0	1.59	55.7	22.0324	0	140	0.95	32	26	4.2	0.5	211	60	142	71	239	4.1	1	1	0	1	0	0	0	0	0	0	0	1	0	0	3	1	0	29.5324
7	1	36	4	4	0	0	1	1.56	68.1	27.9832	1	240	0.99	127	280	3.8	0.4	177	84	98	57	173	13.8	0	0	0	0	0	4	1	1	0	0	0	1	0	0	3	1	0	46.621
8	1	36	4	4	0	0	1	1.58	75.5	30.2436	1	185	0.99	247	259	3.6	0.7	165	68	67	89	220	32.4	0	0	0	1	0	4	1	1	0	0	0	1	0	0	3	1	0	39.6322
9	0	21	0	7	0	0	1	1.8	85	26.2346	1	156	0.97	95	238	4.4	0.5	79	33	45	33	295	7.4	3	1	1	1	0	1	1	0	2	1	1	2	1	0	2	1	0	46.2767
10	1	52	6	6	0	0	0	1.5	41.9	18.6222	0	178	0.91	100	92	4.1	0.4	145	52	74	63	208	10.6	0	0	0	1	0	3	1	1	3	1	1	1	0	0	3	1	0	26.9822
11	1	49	0	7	0	0	0	1.5	55.2	24.5333	0	304	0.91	24	20	4.3	0.4	194	201	32	57	226	4	0	0	0	1	0	0	0	0	1	1	0	1	0	0	3	1	0	32.2
12	0	19	1,2	10	1	0	0	1.76	65	20.984	1	120	0.91	22	14	4.4	0.4	228	115	156	59	308	9.4	3	1	1	1	1	2	1	0	3	1	1	2	1	0	2	1	0	27.0749
13	0	39	4	4	0	0	0	1.8	86	26.5432	1	178	0.92	27	25	4.5	0.6	204	234	127	50	167	3.6	0	0	0	0	0	0	0	0	1	1	0	1	0	0	2	1	0	33.9506
14	1	42	4,8	4	0	0	0	1.47	43.4	20.0842	0	120	0.91	22	14	4.4	0.4	228	115	156	59	160	4.8	0	0	0	0	0	0	0	0	1	1	0	1	0	0	5	1	1	26.1751
15	1	42	8	1	0	0	28	1.63	61.2	23.0344	0	112	1.53	48	11	3.4	6.7	180	124	112	23	177	48	0	0	0	0	0	4	1	1	1	1	0	1	0	0	5	1	1	25.8677
16	1	41	2	7	1	0	0	1.54	79.5	33.5217	1	193	0.94	200	55	4.3	0.5	217	289	123	37	297	10.9	3	1	1	1	0	3	1	1	1	1	0	3	1	1	3	1	0	37.7217
17	1	51	1	7	0	0	0	1.52	58.2	25.1904	1	169	0.97	34	50	4.3	0.4	171	244	174	32	345	4	3	1	1	1	1	0	0	0	1	1	0	3	1	1	1	0	0	37.9551
18	1	56	4	4	0	0	0	1.59	67.9	26.8581	1	166	1	71	76	3.5	1	160	58	88	68	203	10.2	0	0	0	1	0	3	1	1	1	1	0	1	0	0	4	1	1	36.4215
19	0	43	2,4	4	1	0	0	1.73	72.9	24.3576	0	102	0.97	84	154	3.7	0.6	219	137	154	49	148	12.8	0	0	0	0	0	4	1	1	0	0	0	1	0	0	4	1	1	40.0243
20	1	58	0	7	0	0	0	1.55	64.7	26.9303	1	168	0.81	36	40	4.6	1.1	175	100	86	55	204	3.7	0	0	0	1	0	0	0	0	0	0	0	1	0	0	2	1	0	36.8192
21	0	55	5	5	0	20	1	1.64	62.3	23.1633	0	218	0.91	153	395	4.5	0.7	181	72	123	50	299	11.3	3	1	1	1	0	4	1	1	1	1	0	1	0	0	4	1	1	43.8169
22	0	49	0	4	0	0	0	1.62	52.2	19.8903	0	222	1.06	60	48	3.8	0.9	153	41	82	50	195	16.8	0	0	0	0	0	4	1	1	0	0	0	1	0	0	4	1	1	26.2903
23	0	41	0	7	0	0	0	1.71	90	30.7787	1	213	1.04	42	65	4.7	0.8	139	105	87	47	331	6.5	3	1	1	1	1	1	1	0	1	1	0	2	1	0	3	1	0	43.1597
24	0	43	0	4	0	0	0	1.84	80.7	23.8362	0	224	1.16	122	211	4	0.4	108	124	52	31	207	4.8	0	0	0	1	0	0	0	0	0	0	0	1	0	0	2	1	0	37.6723
25	1	60	0	7	1	0	0	1.38	53	28.2	1	161	1.21	28	10	3.8	0.4	157	41	86	50	225	8	0	0	0	1	0	2	1	0	0	0	0	1	0	0	3	1	0	33.0571
26	1	22	0	5	0	0	0	1.67	47	17.6	0	201	1.07	157	139	4	0.6	135	64	67	39	114	8.6	0	0	0	0	0	2	1	0	0	0	0	1	0	0	3	1	0	25.6828
27	1	33	0	10	0	0	0	1.66	51.6	18.7	0	182	1.17	19	24	4.3	0.5	137	57	78	58	180	4.4	0	0	0	0	0	0	0	0	0	0	0	1	0	0	3	1	0	29.8053
28	1	53	4	4	0	0	0	1.52	45.2	19.6	0	142	1.03	58	41	3.5	0.4	174	74	114	61	225	15.3	0	0	0	1	0	4	1	1	0	0	0	1	0	0	4	1	1	26.2552
29	0	37	4	4	0	0	0	1.81	80	24.42	0	139	0.91	62	103	5.1	0.7	179	84	84	99	194	13.1	0	0	0	0	0	4	1	1	0	0	0	1	0	0	5	1	1	37.7103
30	0	45	5	5	0	0	0	1.7	66	22.84	0	125	1.08	32	33	4.5	0.9	198	62	110	62	200	9.4	0	0	0	1	0	2	1	0	0	0	0	1	0	0	4	1	1	31.09
31	1	40	10	7	0	0	0	1.6	68	26.56	1	179	0.96	320	92	4.2	0.4	158	116	103	39	372	14.1	3	1	1	1	1	4	1	1	3	1	1	4	1	1	3	1	0	29.86
32	1	20	0	7	0	0	0	1.62	102	38.53	1	251	1.08	130	152	3.9	0.7	NA	NA	NA	NA	285	11.8	2	1	1	1	0	4	1	1	2	1	1	4	1	1	3	1	0	48.8838
33	0	63	2	10	1	0	0	1.65	61.4	22.55	0	136	1	52	46	4	0.4	130	64	62	68	270	3.6	2	1	1	1	0	0	0	0	2	1	1	1	0	0	2	1	0	30.6269
34	1	32	0	10	0	0	0	1.65	53	19.47	0	200	1.06	66	105	4.3	0.4	153	65	92	48	233	5.1	0	0	0	1	0	0	0	0	0	0	0	1	0	0	3	1	0	33.1973
35	1	39	0	7	0	0	0	1.6	73	28.52	1	283	1.03	46	78	4.9	0.6	256	225	168	42	354	8.9	3	1	1	1	1	2	1	0	3	1	1	2	1	0	2	1	0	43.0852
36	1	60	1,5	5	0	45	0	1.54	63	26.56	1	116	1.07	42	24	4	0.3	147	93	86	60	227	10.9	0	0	0	1	0	3	1	1	0	0	0	1	0	0	4	1	1	32.1314
37	1	56	2,10	7	1	0	0	1.49	63	28.38	1	226	0.98	60	29	4.4	0.4	182	107	135	43	237	13.6	0	0	0	1	0	4	1	1	0	0	0	1	0	0	2	1	0	34.2467
38	1	41	5,8,9	5	0	0	0	1.55	54.9	22.85	0	40	1.35	57	15	3.3	1.8	193	313	119	39	198	65.2	0	0	0	0	0	4	1	1	0	0	0	1	0	0	5	1	1	25.9553
39	1	58	8	10	0	0	0	1.48	41	18.72	0	104	0.91	35	29	3.4	0.8	NA	NA	NA	NA	163	9	0	0	0	0	0	2	1	0	0	0	0	1	0	0	2	1	0	26.3486
40	1	40	5	5	0	0	0	1.68	67	23.74	0	319	1.01	34	45	4.4	0.2	196	154	124	41	198	3.9	0	0	0	0	0	0	0	0	0	0	0	1	0	0	2	1	0	35.3282
41	0	49	1,2,5	5	1	15	0	1.63	58	21.63	0	86	0.94	68	104	4.1	0.4	135	135	93	31	246	26.3	1	1	0	1	0	4	1	1	2	1	1	1	0	0	4	1	1	34.8653
42	0	31	4	4	0	0	0	1.8	73	22.53	0	267	1.12	39	94	4.4	0.8	192	57	146	43	247	5.4	1	1	0	1	0	0	0	0	1	1	0	2	1	0	2	1	0	41.8121
43	0	52	1,8	7	0	0	0	1.6	68	26.56	1	207	1.16	25	8	3.2	0.8	119	66	70	54	206	36.3	0	0	0	1	0	4	1	1	0	0	0	1	0	0	5	1	1	29.12
44	1	70	1	7	0	0	0	1.51	70.1	30.38	1	129	1.07	51	48	4	0.4	126	90	67	53	250	18.2	1	1	0	1	0	4	1	1	1	1	0	2	1	0	4	1	1	38.9094
45	1	58	10	7	0	0	0	1.53	58.7	25.08	1	163	1.08	69	105	3.4	0.2	141	87	77	50	257	10.6	1	1	0	1	0	3	1	1	1	1	0	3	1	1	2	1	0	38.2539
46	1	40	4	CHB	0	0	0	1.52	47	20.3	0	112	0.99	149	134	3.3	0.5	183	62	118	45	158	31.6	0	0	0	0	0	4	1	1	0	0	0	1	0	0	4	1	1	28.4946
47	0	64	1,2	alcoholic hepatitis	1	0	74	1.63	73	27.5	1	157	1.09	54	50	4.1	4.8	124	216	67	12	163	8.6	0	0	0	0	0	2	1	0	0	0	0	1	0	0	2	1	0	35.9074
48	1	67	2	AIH or Toxic	0	0	0	1.47	48.7	22.5	0	262	0.92	19	6	4.6	0.5	237	148	149	58	200	3.3	0	0	0	1	0	0	0	0	0	0	0	2	1	0	2	1	0	26.0263
49	1	58	0	Toxic	0	0	0	1.68	62.6	22.2	0	264	0.92	77	128	4.1	0.4	199	59	113	87	272	3.9	2	1	1	1	0	0	0	0	1	1	0	1	0	0	1	0	0	36.4987
50	1	60	1,2	NASH	1	0	0	1.6	74	28.9	1	234	1.06	92	27	4.8	0.5	155	140	100	43	303	10	3	1	1	1	1	3	1	1	2	1	1	2	1	0	3	1	1	33.2478
51	0	20	0	Unknown	0	5	45	1.81	71	21.7	0	277	1.05	30	93	4.3	0.5	149	80	69	64	266	5.3	2	1	1	1	0	0	0	0	0	0	0	2	0	0	1	0	0	46.5
52	1	52	2,4	LC	1	0	1	1.58	70	28	1	79	1.25	51	29	3.6	0.5	137	129	73	47	379	42.2	3	1	1	1	1	4	1	1	2	1	1	2	1	0	5	1	1	34.549
53	1	49	4	NASH,LC	0	0	0	1.57	83	33.7	1	221	1.05	66	22	4.1	0.3	163	174	96	47	251	12	1	1	0	1	0	4	1	1	1	1	0	3	1	1	3	1	0	37.3667
54	0	25	2	NAFLD	1	0	0	1.6	105	41	1	252	1	69	113	4.3	0.4	218	233	164	34	388	16.1	3	1	1	1	1	4	1	1	2	1	1	4	1	1	3	1	0	55.1014
55	0	56	1,2	NASH	1	0	0	1.75	72	23.5	0	137	0.98	42	75	4.3	0.3	194	612	75	35	281	7.8	2	1	1	1	0	2	1	0	1	1	0	2	1	0	2	1	0	38.7857
56	1	41	0	NAFLD, NASH	0	0	0	1.68	80	28.3	1	195	0.97	72	115	4.4	0.6	203	169	139	58	386	10.4	3	1	1	1	1	3	1	1	3	1	1	3	1	1	2	1	0	42.0778
57	1	66	1	NASH	0	0	0	1.55	73	30.4	1	62	1.08	39	32	4	1.6	212	210	126	44	315	9	3	1	1	1	1	2	1	0	2	1	1	2	1	0	2	1	0	37.9641
58	1	64	1,2	Toxic	1	0	0	1.6	57	22.3	0	178	1.01	19	10	4.5	0.5	126	112	90	60	201	4.9	0	0	0	1	0	0	0	0	0	0	0	1	0	0	1	0	0	28.5105
59	0	60	1,2	Toxic	1	0	0	1.67	58.8	21.1	0	99	1.27	78	55	3.6	6.1	133	121	8	2	136	14.4	0	0	0	0	0	4	1	1	0	0	0	1	0	0	3	1	0	27.741
60	1	64	0	NASH	0	0	0	1.57	71	28.8	1	167	1.02	66	29	4.6	0.3	238	67	169	59	303	15.7	3	1	1	1	1	4	1	1	1	1	0	2	1	0	2	1	0	33.3152
61	1	64	0	AIH	0	0	0	1.49	53	23.9	0	204	1.13	29	34	3.7	1	153	82	98	61	195	12	0	0	0	0	0	4	1	1	0	0	0	0	0	0	1	0	0	34.2793
62	0	57	5	Toxic	0	20	1	1.7	67.8	23.5	0	255	1.13	31	17	3.7	3	157	386	12	10	175	14.5	0	0	0	0	0	4	1	1	0	0	0	1	0	0	4	1	1	27.8871
63	1	34	0	LC	0	0	22	1.57	44.7	18.1	0	290	1.23	40	13	4.4	2.3	156	147	112	14	169	29.5	0	0	0	0	0	4	1	1	2	1	1	2	1	0	4	1	1	21.7
64	0	27	0	NAFLD	0	5	67	1.73	97.8	32.7	1	299	1.1	80	135	4.3	0.6	233	266	177	29	267	6	2	1	1	1	0	1	1	0	3	1	1	3	1	1	1	0	0	46.2
65	1	37	0	alcoholic hepatitis	0	9	22	1.63	49.1	18.5	0	87	1.1	55	26	3.5	0.8	170	355	69	47	259	16.3	1	1	0	1	0	4	1	1	1	1	0	4	1	1	4	1	1	23.2818
66	1	80	0	AIH	0	0	0	1.54	61	25.7	1	137	1.15	39	16	4.5	0.9	158	74	93	62	289	11.6	2	1	1	1	0	4	1	1	0	0	0	1	0	0	2	1	0	29.9821
67	1	68	1	Toxic	0	0	0	1.57	59	23.9	0	191	1.07	30	26	4.4	0.4	157	94	97	55	202	8.3	0	0	0	1	0	2	1	0	0	0	0	1	0	0	3	1	0	31.8333
68	1	41	2	NASH	1	0	0	1.61	81.7	31.5	1	365	1.06	87	148	4.7	0.4	177	368	97	53	309	6.3	3	1	1	1	1	1	1	0	2	1	1	2	1	0	2	1	0	47.1092
69	0	29	1,2	NASH	1	0	0	1.75	110.5	36.1	1	182	1.01	74	115	4.7	1.2	170	472	92	36	330	9.2	3	1	1	1	1	2	1	0	3	1	1	3	1	1	3	1	0	49.5324
70	0	18	0	NASH	0	0	1	1.78	115.3	36.4	1	295	1.22	97	230	5.1	1.1	203	208	135	44	294	8.4	3	1	1	1	0	2	1	0	3	1	1	3	1	1	2	1	0	55.3691
71	1	46	0	NASH	0	0	0	1.63	80	30.1	1	211	1.03	90	43	4.6	0.3	209	108	138	63	199	10.4	0	0	0	0	0	3	1	1	0	0	0	3	1	1	3	1	0	34.9222
72	0	34	4	CHB	0	0	0	1.73	79.1	26.4	1	271	1.17	21	25	4.2	0.6	226	119	157	64	248	3.6	1	0	0	1	0	0	0	0	0	0	0	2	1	0	1	0	0	35.9238
73	1	66	8	PBC (AIH)	0	0	0	1.49	48	21.6	0	211	1.19	36	29	3.7	0.3	166	87	99	68	212	10.2	0	0	0	1	0	3	1	1	1	1	0	1	0	0	4	1	1	29.0444
74	1	67	2	NASH	1	0	0	1.48	66	30.1	1	211	1.08	87	102	4.7	0.9	210	119	132	67	276	8.3	2	1	1	1	0	2	1	0	1	1	0	2	1	0	1	0	0	41.4793
75	1	54	0	NASH	0	0	0	1.56	64	26.3	1	149	1.03	133	89	4	0.2	114	236	44	35	322	14.8	3	1	1	1	1	4	1	1	3	1	1	3	1	1	3	1	0	32.6534
76	1	61	1,2	NASH	1	0	0	1.55	68	28.3	1	175	1.13	58	119	4.5	0.6	169	157	108	49	255	8.8	1	1	0	1	0	2	1	0	1	1	0	2	1	0	4	1	1	46.7138
77	1	49	1	LC	0	0	0	1.66	74	26.9	1	201	1.19	39	7	4.1	0.5	131	75	70	58	337	26.3	3	1	1	1	1	4	1	1	1	1	0	1	0	0	5	1	1	29.3359
78	0	23	2	NASH	1	0	0	1.72	103	34.8	1	183	1.17	47	29	4.5	1.5	226	100	161	54	304	9	3	1	1	1	1	2	1	0	2	1	1	2	1	0	3	1	0	40.7362
79	0	27	1,2	NASH	1	0	0	1.82	120.2	36.3	1	219	1.02	48	114	4.6	0.6	235	484	149	33	364	11.8	3	1	1	1	1	4	1	1	2	1	1	3	1	1	1	0	0	56.3

## Sheet: analysis
	Table2. Diagnostic performance of the CAP and ultrasonography
								McNemar	Kappa index test
		cut-off	sensitivity	specificity	PPV	NPV	AUROC	P-value	estimate	P-value	agreement
	CAP	247	0.918919	0.857143	0.85	0.923077	0.899	0.504985	0.772334	3.20655e-12	Substantial agreement				N	mean	sd	median	Range		p-value§
	USG	1	0.918919	0.690476	0.723404	0.90625	0.859	0.0244489	0.599747	3.42399e-08	Moderate agreement								min	max
	Hepatic steatosis index	35	0.783784	0.690476	0.690476	0.783784	0.766	0.382733	0.470476	1.34366e-05	Moderate agreement			s0	41	207.829	44.3903	203	114	337	2.33834e-08
	CAP (200)	-	0.945946	0.404762	0.583333	0.894737	0.675	2.29671e-05	0.338194	0.000947065	Fair agreement			s1	22	289.773	49.403	299.5	169	379
	CAP (300)	-	0.513514	0.97619	0.95	0.694915	0.745	0.000241933	0.503473	7.21328e-06	Moderate agreement			s2	12	303.333	53.2034	309.5	199	386
	CAP, controlled attenuation parameter; USG, ultrasonography; PPV, positive predictive value; NPV, negative predictive value; AUROC, area under the receiver-operator curve;													s3	4	326	63.5872	328.5	259	388
	AUROCs are given with 95% confidence interval (95% CI)													§p-value by Kruskal-wallis test
	Table 6. Diagnostic performance of Fibroscan for detecting hepatic fibrosis													multiple comparisons	p†	pbonf‡
								McNemar	Kappa index test					1vs2	3.72142e-07	2.23285e-06
		cut-off	sensitivity	specificity	PPV	NPV	AUROC	P-value	estimate	P-value	agreement			1vs3	2.12875e-05	0.000127725
		6.3	0.826087	0.7	0.95	0.368421	0.771	0.0388671	0.379906	0.0124406	Fair agreement			1vs4	0.00315885	0.0189531
	F0-2 vs F3-4	9.4	0.92	0.62963	0.534884	0.944444	0.846	0.000289619	0.460583	1.17288e-05	Moderate agreement			2vs3	0.449143	1
	PPV, positive predictive value; NPV, negative predictive value; AUROC, area under the receiver-operator curve													2vs4	0.319684	1
														3vs4	0.466854	1
														†p-value by Mann-whitney U test
														‡p-value adjusted by bonferroni correction
									multiple comparisons		p-value§	adjusted p-value₤
									CAP	USG	0.3503	1
									CAP	hepatic	0.01302	0.03906
									USG	hepatic	0.1658	0.4974
									§p-value by roc test
									₤p-value adjusted by bonferroni correction

## Sheet: analysis2
		Estimate	95% CI lower limit	95% CI upper limit
	CAP
	cutoff	247
	Se	0.918919	0.780904	0.982956				auc(95% CI)
	Sp	0.857143	0.714606	0.945716			CAP	0.899 (0.826	0.972)
	PPV	0.85	0.702808	0.966484			USG	0.859 (0.779	0.939)
	NPV	0.923077	0.790526	0.972101			CAP200	0.675 (0.592	0.759)
	USG						CAP300	0.745 (0.66	0.83)
	cutoff	1						0.771 (0.625	0.917)
	Se	0.918919	0.780904	0.982956			F0-2 vs F3-4	0.846 (0.753	0.938)
	Sp	0.690476	0.529139	0.823779			hepatic	0.766 (0.655	0.877)
	PPV	0.723404	0.568505	0.930115
	NPV	0.90625	0.752479	0.952957
	CAP200
	cutoff
	Se	0.945946	0.818051	0.993385
	Sp	0.404762	0.256291	0.567179
	PPV	0.583333	0.415032	0.923163
	NPV	0.894737	0.685909	0.942464
	CAP300
	cutoff
	Se	0.513514	0.343997	0.680786
	Sp	0.97619	0.874341	0.999397
	PPV	0.95	0.763284	0.974612
	NPV	0.694915	0.530861	0.989263
	cutoff	6.3
	Se	0.826087	0.715911	0.906775
	Sp	0.7	0.347547	0.93326
	PPV	0.95	0.812647	0.974942
	NPV	0.368421	0.236336	0.777575
	F0-2 vs F3-4
	cutoff	9.4
	Se	0.92	0.739694	0.99016
	Sp	0.62963	0.487417	0.757093
	PPV	0.534884	0.391453	0.909609
	NPV	0.944444	0.807717	0.968913
	hepatic
	cutoff	35
	Se	0.783784	0.617864	0.901734
	Sp	0.690476	0.529139	0.823779
	PPV	0.690476	0.529139	0.849558
	NPV	0.783784	0.617864	0.883672
